# Supplementary material for: Bifidobacterium adolescentis Strengthens Gut Barrier in Post-Voyage Functional Constipation
Source: Int J Mol Sci. 2025 Dec 17;26(24):12142. doi: 10.3390/ijms262412142 (PMC12734236; doi:10.3390/ijms262412142)
Supplement: Supplementary file 1 [file ijms-26-12142-s001.zip]

Archive with 1 entries (1 files):
- ijms-3918004-supplementary.pdf
